# Supplementary material for: Insight in the transcriptome data of hairy root disease-causing bacterium-Agrobacterium rhizogenes
Source: Data Brief. 2020 Jun 21;31:105910. doi: 10.1016/j.dib.2020.105910 (PMC7334392; doi:10.1016/j.dib.2020.105910)
Supplement: Supplementary file 1 [file mmc1.xml]

<?xml version="1.0" encoding="utf-8" standalone="no"?>
<data>
  <datasets>
    <author>akhileshmicropgpr@gmail.com;akhileshgzp@gmail.com</author>
    <type>1</type>
    <dataset>
      <name>Insight in the transcriptome of hairy root disease-causing bacterium-Agrobacterium rhizogenes</name>
      <caption />
      <description>Agrobacterium rhizogenes is able to induce the production of the hairy root by the transformation of plant genomes. In the present study, we executed the transcriptome of A. rhizogenes through RNA-sequencing. RNA-sequencing of A. rhizogenes generated 2.6 Gb raw data with a 75 bp paired-end sequence. The raw data has been submitted to the SRA database of NCBI with accession number SRR5641651. Reads were generated 2946 unigenes. All unigenes were annotated in the database. The length of transcript</description>
      <filetype>
        <name />
      </filetype>
      <filesize />
      <source>0</source>
      <sourcename>Original Data</sourcename>
      <access>
        <type>1</type>
        <name>Data available in data repository</name>
        <reponame>NCBI</reponame>
        <PersistentId />
        <deeplinkurl>https://www.ncbi.nlm.nih.gov/sra/SRX2879936[accn]</deeplinkurl>
      </access>
    </dataset>
  </datasets>
</data>
